# Supplementary material for: Development of Defect-Rich WO3-x/TiO2 Heterojunction Toward Dual-Functional Enhancement: Boosting SERS and Photocatalytic Performance
Source: Nanomaterials (Basel). 2025 Mar 30;15(7):521. doi: 10.3390/nano15070521 (PMC11990290; doi:10.3390/nano15070521)
Supplement: Supplementary file 1 [file nanomaterials-15-00521-s001.zip]

Archive with 1 entries (1 files):
- nanomaterials-3508071-supplementary.pdf
